# Supplementary material for: Two new species of Codonoboea (Gesneriaceae) from Kenaboi State Park, Peninsular Malaysia
Source: PhytoKeys. 2020 Oct 28;165:51–62. doi: 10.3897/phytokeys.165.56955 (PMC7642153; doi:10.3897/phytokeys.165.56955)
Supplement: XML Treatment for Codonoboea kenaboiensis [file phytokeys.165.56955-treatment1.xml]

<!DOCTYPE tp:taxon-treatment
  PUBLIC "-//TaxonX//DTD Taxonomic Treatment Publishing DTD v0 20100105//EN" "tax-treatment-NSO.dtd">
<tp:taxon-treatment xmlns:tp="http://www.plazi.org/taxpub"><tp:treatment-meta><kwd-group><label>Taxon classification</label><kwd><named-content xmlns:xlink="http://www.w3.org/1999/xlink" content-type="kingdom">Plantae</named-content></kwd><kwd><named-content xmlns:xlink="http://www.w3.org/1999/xlink" content-type="order"> Lamiales</named-content></kwd><kwd><named-content xmlns:xlink="http://www.w3.org/1999/xlink" content-type="family">Gesneriaceae</named-content></kwd></kwd-group><mixed-citation publication-type="journal"><person-group><name><surname>Syahida-Emiza</surname><given-names>Suhaimi</given-names></name><name><surname>Sam</surname><given-names>Yen Yen</given-names></name><name><surname>Siti-Munirah</surname><given-names>Mat Yunoh</given-names></name></person-group><article-title>Two new species of <italic><tp:taxon-name><tp:taxon-name-part taxon-name-part-type="genus" reg="Codonoboea">Codonoboea</tp:taxon-name-part></tp:taxon-name></italic> (<tp:taxon-name><tp:taxon-name-part taxon-name-part-type="family">Gesneriaceae</tp:taxon-name-part></tp:taxon-name>) from Kenaboi State Park, Peninsular Malaysia</article-title><source>PhytoKeys</source><day>28</day><month>10</month><year>2020</year><volume>165</volume><fpage>51</fpage><lpage>62</lpage><pub-id pub-id-type="doi">10.3897/phytokeys.165.56955</pub-id></mixed-citation></tp:treatment-meta><tp:nomenclature><tp:taxon-name><object-id xmlns:xlink="http://www.w3.org/1999/xlink" content-type="arpha" xlink:type="simple">798D622B-7AF8-5A2F-AA1F-3FB5BC3A1AD4</object-id>
            <tp:taxon-name-part taxon-name-part-type="genus" reg="Codonoboea">Codonoboea</tp:taxon-name-part>
            <tp:taxon-name-part taxon-name-part-type="species" reg="kenaboiensis">kenaboiensis</tp:taxon-name-part>
            <object-id xmlns:xlink="http://www.w3.org/1999/xlink" content-type="ipni" xlink:type="simple">urn:lsid:ipni.org:names:77212567-1</object-id>
          </tp:taxon-name><tp:taxon-authority>Syahida-Emiza, Y.Y.Sam &amp; Siti-Munirah</tp:taxon-authority><tp:taxon-status xmlns:xlink="http://www.w3.org/1999/xlink" xlink:type="simple">sp. nov.</tp:taxon-status><xref ref-type="fig" rid="F2">Figs 1</xref><xref ref-type="fig" rid="F3">, 2</xref><xref ref-type="fig" rid="F1">, Map 1</xref></tp:nomenclature><tp:treatment-sec sec-type="diagnosis" id="SECID0ENDAC"><title>Diagnosis.</title><p>Similar to <italic><tp:taxon-name><tp:taxon-name-part taxon-name-part-type="genus" reg="Codonoboea">Codonoboea</tp:taxon-name-part> <tp:taxon-name-part taxon-name-part-type="species" reg="rheophytica">rheophytica</tp:taxon-name-part></tp:taxon-name></italic> Kiew in its rheophytic habit, distinct narrow leaves, serrate leaf margin and numerous lateral veins but it differs in its cymose inflorescence with 2–3 flowers (<italic><tp:taxon-name><tp:taxon-name-part taxon-name-part-type="genus" reg="Codonoboea">C.</tp:taxon-name-part> <tp:taxon-name-part taxon-name-part-type="species" reg="rheophytica">rheophytica</tp:taxon-name-part></tp:taxon-name></italic> has one-flowered inflorescences), small tubular flowers (1–1.3 cm vs. 3–3.5 cm long) and flower colour, violet not white as in <italic><tp:taxon-name><tp:taxon-name-part taxon-name-part-type="genus" reg="Codonoboea">C.</tp:taxon-name-part> <tp:taxon-name-part taxon-name-part-type="species" reg="rheophytica">rheophytica</tp:taxon-name-part></tp:taxon-name></italic>.</p><fig id="F2" position="float" orientation="portrait"><object-id xmlns:xlink="http://www.w3.org/1999/xlink" content-type="doi" xlink:type="simple">10.3897/phytokeys.165.56955.figure1</object-id><object-id xmlns:xlink="http://www.w3.org/1999/xlink" content-type="arpha" xlink:type="simple">7DE2535F-789E-5173-AB06-4F1A1B34B528</object-id><label>Figure 1.</label><caption><p>Illustration of <italic><tp:taxon-name><tp:taxon-name-part taxon-name-part-type="genus" reg="Codonoboea">Codonoboea</tp:taxon-name-part> <tp:taxon-name-part taxon-name-part-type="species" reg="kenaboiensis">kenaboiensis</tp:taxon-name-part></tp:taxon-name></italic> Syahida-Emiza, Y.Y.Sam &amp; Siti-Munirah, sp. nov. <bold>A</bold> habit <bold>B</bold> leaf section show midrib and reticulate vein <bold>C</bold> inflorescence <bold>D</bold> flower opened to show position of stamens <bold>E</bold> calyx with pistil <bold>F</bold> nectary annular <bold>G</bold> stigma <bold>H</bold> stamens <bold>I</bold> fruit (All from <italic>FRI 87630</italic>, drawn by Mohamad Aidil Noordin).</p></caption><graphic xmlns:xlink="http://www.w3.org/1999/xlink" xlink:href="phytokeys-165-051-g001.jpg" position="float" orientation="portrait" xlink:type="simple" id="oo_468464.jpg"><uri content-type="original_file" xlink:type="simple">https://binary.pensoft.net/fig/468464</uri></graphic></fig></tp:treatment-sec><tp:treatment-sec sec-type="material" id="SECID0EAGAC"><title>Type.</title><p>Peninsular Malaysia. Negeri Sembilan: Jelebu, Kenaboi Forest Reserve, <named-content xmlns:xlink="http://www.w3.org/1999/xlink" content-type="dwc:verbatimCoordinates" xlink:type="simple"><named-content content-type="geo-json" specific-use="{&#34;type&#34;:&#34;Point&#34;,&#34;coordinates&#34;:[101.983333,3.166667]}" id="NCID0EJGAC" xlink:type="simple">3°10'N, 101°59'E</named-content></named-content>, 11 July 2019, Syahida Emiza, S., Sam, Y.Y. &amp; Angan, A. FRI 87630 (holotype: KEP; isotype: K, SING).</p><fig id="F3" position="float" orientation="portrait"><object-id xmlns:xlink="http://www.w3.org/1999/xlink" content-type="doi" xlink:type="simple">10.3897/phytokeys.165.56955.figure2</object-id><object-id xmlns:xlink="http://www.w3.org/1999/xlink" content-type="arpha" xlink:type="simple">8F743A8E-E282-5CEA-8955-E3E211FE23A9</object-id><label>Figure 2.</label><caption><p><italic><tp:taxon-name><tp:taxon-name-part taxon-name-part-type="genus" reg="Codonoboea">Codonoboea</tp:taxon-name-part> <tp:taxon-name-part taxon-name-part-type="species" reg="kenaboiensis">kenaboiensis</tp:taxon-name-part></tp:taxon-name></italic> Syahida-Emiza, Y.Y.Sam &amp; Siti-Munirah, sp. nov. <bold>A, B</bold> habitat <bold>C, D</bold> habit <bold>E</bold> fruits <bold>F</bold> flowers <bold>G</bold> corolla lobes (front view).</p></caption><graphic xmlns:xlink="http://www.w3.org/1999/xlink" xlink:href="phytokeys-165-051-g002.jpg" position="float" orientation="portrait" xlink:type="simple" id="oo_468465.jpg"><uri content-type="original_file" xlink:type="simple">https://binary.pensoft.net/fig/468465</uri></graphic></fig></tp:treatment-sec><tp:treatment-sec sec-type="description" id="SECID0EQHAC"><title>Description.</title><p>Rheophyte, 10–20 cm tall. <bold><italic>Stems</italic></bold> woody, erect, wiry, unbranched. <bold><italic>Leaves</italic></bold> decussate, pairs spaced up to 0.5 cm apart, denser to the apex; petioles slender, 0.5–1 cm long, <italic>c.</italic> 0.1 cm diameter; laminas narrowly elliptic, 4.5–10 × 0.8–1 cm, coriaceous, mid-green above, pale green beneath, base attenuate, apex acute to attenuate, margin serrate; midrib and lateral veins sunken above, glabrous, prominent beneath, puberulous, lateral veins up to 30 pairs, generally opposite or alternately arranged, intercostal veins reticulate, slightly prominent. <bold><italic>Inflorescences</italic></bold> at upper leaf axils, erect, 1 per axil, cymes, 2–3-flowered; indumentum of floral parts a combination of glandular and simple hairs; peduncle 4–8 cm, purplish-maroon, densely hairy; bracts 3–3.5 × c. 1 mm, densely hairy, lanceolate, apex blunt. <bold><italic>Flowers</italic></bold>: pedicels 2–3 mm long, purplish, densely hairy; calyx mid-green, densely hairy, 5-lobed, narrowly lanceolate, lobes 1.2–1.5 × 0.2–0.8 mm, apex blunt; corolla tubular, 10–13 mm long, base 2 mm wide, dilating to 3 mm at the mouth, outside whitish to violet, sparsely hairy, inside whitish, glabrous, veins conspicuous; corolla lobes deeper violet, unequal in size, oblong, <italic>c.</italic> 3 × 2 mm, apex blunt; stamens 2, 3–3.5 mm long, filaments erect, <italic>c.</italic> 2.5 mm long, glabrous, anthers versatile, <italic>c.</italic> 0.8 mm long, <italic>c.</italic> 1 mm wide, white; nectary annular, <italic>c.</italic> 0.6 mm tall, rim toothed, glabrous; pistil yellowish-cream, <italic>c.</italic> 8 mm long, ovary <italic>c.</italic> 3.5 × 0.7 mm, sparsely hairy, style <italic>c.</italic> 4.5 mm long, white, sparsely hairy, stigma peltate, <italic>c.</italic> 0.7 mm across, papillose. <bold><italic>Capsules</italic></bold> cylindrical, 18–20 mm long, <italic>c.</italic> 1 mm wide at base, green, splitting adaxially when mature, calyx persistent. <bold><italic>Seeds</italic></bold> elliptic-oblong, <italic>c.</italic> 0.2 × 0.15 mm.</p></tp:treatment-sec><tp:treatment-sec sec-type="Other specimen examined" id="SECID0EAJAC"><title>Other specimen examined.</title><p>Peninsular Malaysia. Negeri Sembilan: Jelebu, Kenaboi Forest Reserve, 6 May 2010, Mohd. Hairul, M.A. et al. FRI 70988 (KEP).</p></tp:treatment-sec><tp:treatment-sec sec-type="distribution" id="SECID0EFJAC"><title>Distribution.</title><p>Endemic in Negeri Sembilan, Peninsular Malaysia. Currently known only from the type locality.</p><fig id="F1" position="float" orientation="portrait"><object-id xmlns:xlink="http://www.w3.org/1999/xlink" content-type="doi" xlink:type="simple">10.3897/phytokeys.165.56955.map1</object-id><object-id xmlns:xlink="http://www.w3.org/1999/xlink" content-type="arpha" xlink:type="simple">37F4250F-E7FA-56F4-B6F5-25D3DAC26D24</object-id><label>Map 1.</label><caption><p>Distribution of <italic><tp:taxon-name><tp:taxon-name-part taxon-name-part-type="genus" reg="Codonoboea">Codonoboea</tp:taxon-name-part> <tp:taxon-name-part taxon-name-part-type="species" reg="kenaboiensis">kenaboiensis</tp:taxon-name-part></tp:taxon-name></italic> (circle) and <italic><tp:taxon-name><tp:taxon-name-part taxon-name-part-type="genus" reg="Codonoboea">Codonoboea</tp:taxon-name-part> <tp:taxon-name-part taxon-name-part-type="species" reg="ruthiae">ruthiae</tp:taxon-name-part></tp:taxon-name></italic> (triangle) in Peninsular Malaysia.</p></caption><graphic xmlns:xlink="http://www.w3.org/1999/xlink" xlink:href="phytokeys-165-051-g003.jpg" position="float" orientation="portrait" xlink:type="simple" id="oo_468466.jpg"><uri content-type="original_file" xlink:type="simple">https://binary.pensoft.net/fig/468466</uri></graphic></fig></tp:treatment-sec><tp:treatment-sec sec-type="ecology" id="SECID0ENKAC"><title>Ecology.</title><p>Lowland dipterocarp forest, on rocks or steep earthy river banks, at 275–315 m altitude. Flowering from May to July. <italic><tp:taxon-name><tp:taxon-name-part taxon-name-part-type="genus" reg="Codonoboea">Codonoboea</tp:taxon-name-part> <tp:taxon-name-part taxon-name-part-type="species" reg="kenaboiensis">kenaboiensis</tp:taxon-name-part></tp:taxon-name></italic> grows on the lower levels of the riparian zone to about 1.5 m above the normal water level. Conditions are cool and damp with a thick layer of mosses covering the ground and shrubs and trees on higher ground leaning towards the river providing partial shade to the vegetation underneath. Such conditions are ideal for many plants but they are subjected to regular flooding events such as flash floods and annual floods during monsoon seasons. Only plants with rheophytic adaptations like <italic><tp:taxon-name><tp:taxon-name-part taxon-name-part-type="genus" reg="Codonoboea">C.</tp:taxon-name-part> <tp:taxon-name-part taxon-name-part-type="species" reg="kenaboiensis">kenaboiensis</tp:taxon-name-part></tp:taxon-name></italic> can survive the swift moving flood water. It has narrow leaves and roots that secure it firmly to the ground, preventing it from being uprooted by water currents. However, more frequent and intense flooding as a result of climate change might affect its long-term survival at Sungai Kenaboi.</p></tp:treatment-sec><tp:treatment-sec sec-type="etymology" id="SECID0EJLAC"><title>Etymology.</title><p>The epithet refers to the Kenaboi State Park, its only known locality.</p></tp:treatment-sec><tp:treatment-sec sec-type="conservation status" id="SECID0EOLAC"><title>Conservation status.</title><p>Vulnerable, VU D2. <italic><tp:taxon-name><tp:taxon-name-part taxon-name-part-type="genus" reg="Codonoboea">Codonoboea</tp:taxon-name-part> <tp:taxon-name-part taxon-name-part-type="species" reg="kenaboiensis">kenaboiensis</tp:taxon-name-part></tp:taxon-name></italic> is hyper- endemic with a very small and restricted population at Sungai Kenaboi, Kenaboi State Park. Its small population and position in the flood zone is threatened by the increasing records of flood and extreme weather events caused by climate change. <xref ref-type="bibr" rid="B10">Tang (2019)</xref> has projected more rainfall events of high intensity and tropical storms in Malaysia as climate change intensifies. Under such circumstances, the seeds and seedlings of <italic><tp:taxon-name><tp:taxon-name-part taxon-name-part-type="genus" reg="Codonoboea">C.</tp:taxon-name-part> <tp:taxon-name-part taxon-name-part-type="species" reg="kenaboiensis">kenaboiensis</tp:taxon-name-part></tp:taxon-name></italic> will be washed away before they can firmly establish to the substrate thereby affecting its regeneration. Following the <xref ref-type="bibr" rid="B9">IUCN Standards and Petitions Committee (2019)</xref>, <italic><tp:taxon-name><tp:taxon-name-part taxon-name-part-type="genus" reg="Codonoboea">C.</tp:taxon-name-part> <tp:taxon-name-part taxon-name-part-type="species" reg="kenaboiensis">kenaboiensis</tp:taxon-name-part></tp:taxon-name></italic> qualifies for VU D2 because the increased frequency of floods is expected to cause a population reduction and, due to its small population, the species could become Critically Endangered or Extinct in a very short period of time.</p></tp:treatment-sec><tp:treatment-sec sec-type="discussion" id="SECID0E4MAC"><title>Discussion.</title><p><italic><tp:taxon-name><tp:taxon-name-part taxon-name-part-type="genus" reg="Codonoboea">Codonoboea</tp:taxon-name-part> <tp:taxon-name-part taxon-name-part-type="species" reg="kenaboiensis">kenaboiensis</tp:taxon-name-part></tp:taxon-name></italic> belongs to <tp:taxon-name><tp:taxon-name-part taxon-name-part-type="genus" reg="Codonoboea">Codonoboea</tp:taxon-name-part> <tp:taxon-name-part taxon-name-part-type="infraspecific-rank">sect.</tp:taxon-name-part> <tp:taxon-name-part taxon-name-part-type="section" reg="Pectinati">Pectinati</tp:taxon-name-part></tp:taxon-name>, characterised by narrow and serrate to deeply toothed leaves and small tubular flower (<xref ref-type="bibr" rid="B8">Ridley 1923</xref>; <xref ref-type="bibr" rid="B5">Lim and Kiew 2014</xref>). It closely resembles <italic><tp:taxon-name><tp:taxon-name-part taxon-name-part-type="genus" reg="Codonoboea">C.</tp:taxon-name-part> <tp:taxon-name-part taxon-name-part-type="species" reg="rheophytica">rheophytica</tp:taxon-name-part></tp:taxon-name></italic>, a recently described rheophyte from Terengganu (<xref ref-type="bibr" rid="B3">Kiew and Lim 2019</xref>). Both have distinctly narrow leaves (0.8–1 cm in <italic><tp:taxon-name><tp:taxon-name-part taxon-name-part-type="genus" reg="Codonoboea">C.</tp:taxon-name-part> <tp:taxon-name-part taxon-name-part-type="species" reg="kenaboiensis">kenaboiensis</tp:taxon-name-part></tp:taxon-name></italic> and 0.8–1.3 cm in <italic><tp:taxon-name><tp:taxon-name-part taxon-name-part-type="genus" reg="Codonoboea">C.</tp:taxon-name-part> <tp:taxon-name-part taxon-name-part-type="species" reg="rheophytica">rheophytica</tp:taxon-name-part></tp:taxon-name></italic>), serrate leaf margins and numerous lateral veins (30 pairs in <italic><tp:taxon-name><tp:taxon-name-part taxon-name-part-type="genus" reg="Codonoboea">C.</tp:taxon-name-part> <tp:taxon-name-part taxon-name-part-type="species" reg="kenaboiensis">kenaboiensis</tp:taxon-name-part></tp:taxon-name></italic> and 33–36 pairs in <italic><tp:taxon-name><tp:taxon-name-part taxon-name-part-type="genus" reg="Codonoboea">C.</tp:taxon-name-part> <tp:taxon-name-part taxon-name-part-type="species" reg="rheophytica">rheophytica</tp:taxon-name-part></tp:taxon-name></italic>). However, they are distinguished by the inflorescence and floral structures. <italic><tp:taxon-name><tp:taxon-name-part taxon-name-part-type="genus" reg="Codonoboea">Codonoboea</tp:taxon-name-part> <tp:taxon-name-part taxon-name-part-type="species" reg="kenaboiensis">kenaboiensis</tp:taxon-name-part></tp:taxon-name></italic> has simple cymes bearing 2–3 tubular flowers whereas <italic><tp:taxon-name><tp:taxon-name-part taxon-name-part-type="genus" reg="Codonoboea">C.</tp:taxon-name-part> <tp:taxon-name-part taxon-name-part-type="species" reg="rheophytica">rheophytica</tp:taxon-name-part></tp:taxon-name></italic> has solitary trumpet-shaped flowers. In addition, the violet flowers of <italic><tp:taxon-name><tp:taxon-name-part taxon-name-part-type="genus" reg="Codonoboea">C.</tp:taxon-name-part> <tp:taxon-name-part taxon-name-part-type="species" reg="kenaboiensis">kenaboiensis</tp:taxon-name-part></tp:taxon-name></italic> are much smaller (<italic>c.</italic> 1–1.3 cm vs 3–3.5 cm in <italic><tp:taxon-name><tp:taxon-name-part taxon-name-part-type="genus" reg="Codonoboea">C.</tp:taxon-name-part> <tp:taxon-name-part taxon-name-part-type="species" reg="rheophytica">rheophytica</tp:taxon-name-part></tp:taxon-name></italic>) than the white flowers of <italic><tp:taxon-name><tp:taxon-name-part taxon-name-part-type="genus" reg="Codonoboea">C.</tp:taxon-name-part> <tp:taxon-name-part taxon-name-part-type="species" reg="rheophytica">rheophytica</tp:taxon-name-part></tp:taxon-name></italic>.</p><p><italic><tp:taxon-name><tp:taxon-name-part taxon-name-part-type="genus" reg="Codonoboea">Codonoboea</tp:taxon-name-part></tp:taxon-name></italic> species are common on stream and river banks but very few are true rheophytes. Other than <italic><tp:taxon-name><tp:taxon-name-part taxon-name-part-type="genus" reg="Codonoboea">C.</tp:taxon-name-part> <tp:taxon-name-part taxon-name-part-type="species" reg="rheophytica">rheophytica</tp:taxon-name-part></tp:taxon-name></italic> and <italic><tp:taxon-name><tp:taxon-name-part taxon-name-part-type="genus" reg="Codonoboea">C.</tp:taxon-name-part> <tp:taxon-name-part taxon-name-part-type="species" reg="kenaboiensis">kenaboiensis</tp:taxon-name-part></tp:taxon-name></italic>, <italic><tp:taxon-name><tp:taxon-name-part taxon-name-part-type="genus" reg="Codonoboea">C.</tp:taxon-name-part> <tp:taxon-name-part taxon-name-part-type="species" reg="densifolia">densifolia</tp:taxon-name-part></tp:taxon-name></italic> (Ridl.) C.L.Lim and <italic><tp:taxon-name><tp:taxon-name-part taxon-name-part-type="genus" reg="Codonoboea">C.</tp:taxon-name-part> <tp:taxon-name-part taxon-name-part-type="species" reg="salicina">salicina</tp:taxon-name-part></tp:taxon-name></italic> (Ridl.) C.L.Lim are two other rheophytes found in Peninsular Malaysia (<xref ref-type="bibr" rid="B1">Kiew 1987</xref>). The narrow leaves of <italic><tp:taxon-name><tp:taxon-name-part taxon-name-part-type="genus" reg="Codonoboea">C.</tp:taxon-name-part> <tp:taxon-name-part taxon-name-part-type="species" reg="densifolia">densifolia</tp:taxon-name-part></tp:taxon-name></italic> and <italic><tp:taxon-name><tp:taxon-name-part taxon-name-part-type="genus" reg="Codonoboea">C.</tp:taxon-name-part> <tp:taxon-name-part taxon-name-part-type="species" reg="salicina">salicina</tp:taxon-name-part></tp:taxon-name></italic> have entire to serrulate margins and fewer lateral veins (up to 20 pairs) that clearly distinguish them from <italic><tp:taxon-name><tp:taxon-name-part taxon-name-part-type="genus" reg="Codonoboea">C.</tp:taxon-name-part> <tp:taxon-name-part taxon-name-part-type="species" reg="kenaboiensis">kenaboiensis</tp:taxon-name-part></tp:taxon-name></italic>. In terms of inflorescence structure, both <italic><tp:taxon-name><tp:taxon-name-part taxon-name-part-type="genus" reg="Codonoboea">C.</tp:taxon-name-part> <tp:taxon-name-part taxon-name-part-type="species" reg="densifolia">densifolia</tp:taxon-name-part></tp:taxon-name></italic> and <italic><tp:taxon-name><tp:taxon-name-part taxon-name-part-type="genus" reg="Codonoboea">C.</tp:taxon-name-part> <tp:taxon-name-part taxon-name-part-type="species" reg="salicina">salicina</tp:taxon-name-part></tp:taxon-name></italic> have cymose inflorescences similar to <italic><tp:taxon-name><tp:taxon-name-part taxon-name-part-type="genus" reg="Codonoboea">C.</tp:taxon-name-part> <tp:taxon-name-part taxon-name-part-type="species" reg="kenaboiensis">kenaboiensis</tp:taxon-name-part></tp:taxon-name></italic> but their campanulate flowers are distinct from the tubular flowers of <italic><tp:taxon-name><tp:taxon-name-part taxon-name-part-type="genus" reg="Codonoboea">C.</tp:taxon-name-part> <tp:taxon-name-part taxon-name-part-type="species" reg="kenaboiensis">kenaboiensis</tp:taxon-name-part></tp:taxon-name></italic>.</p><p>At Sungai Kenaboi, there is another <italic><tp:taxon-name><tp:taxon-name-part taxon-name-part-type="genus" reg="Codonoboea">Codonoboea</tp:taxon-name-part></tp:taxon-name></italic> species growing on the steep riverbanks. <italic><tp:taxon-name><tp:taxon-name-part taxon-name-part-type="genus" reg="Codonoboea">Codonoboea</tp:taxon-name-part> <tp:taxon-name-part taxon-name-part-type="species" reg="breviflora">breviflora</tp:taxon-name-part></tp:taxon-name></italic> can easily be mistaken as a larger form of <italic><tp:taxon-name><tp:taxon-name-part taxon-name-part-type="genus" reg="Codonoboea">C.</tp:taxon-name-part> <tp:taxon-name-part taxon-name-part-type="species" reg="kenaboiensis">kenaboiensis</tp:taxon-name-part></tp:taxon-name></italic> that also has long narrow leaves and serrate leaf margin. However, the leaves of <italic><tp:taxon-name><tp:taxon-name-part taxon-name-part-type="genus" reg="Codonoboea">C.</tp:taxon-name-part> <tp:taxon-name-part taxon-name-part-type="species" reg="kenaboiensis">kenaboiensis</tp:taxon-name-part></tp:taxon-name></italic> are conspicuously smaller with shorter petioles (0.5–1 cm vs 1–2.5 cm long) and smaller laminas (4.5–10 × 0.8–1 cm vs 9–20 × 2.5–5.5 cm) compared to <italic><tp:taxon-name><tp:taxon-name-part taxon-name-part-type="genus" reg="Codonoboea">C.</tp:taxon-name-part> <tp:taxon-name-part taxon-name-part-type="species" reg="breviflora">breviflora</tp:taxon-name-part></tp:taxon-name></italic> (Fig. <xref ref-type="fig" rid="F4">3</xref>). Upon closer examination, the leaf venation of <italic><tp:taxon-name><tp:taxon-name-part taxon-name-part-type="genus" reg="Codonoboea">C.</tp:taxon-name-part> <tp:taxon-name-part taxon-name-part-type="species" reg="kenaboiensis">kenaboiensis</tp:taxon-name-part></tp:taxon-name></italic> also proves to be distinct from <italic><tp:taxon-name><tp:taxon-name-part taxon-name-part-type="genus" reg="Codonoboea">C.</tp:taxon-name-part> <tp:taxon-name-part taxon-name-part-type="species" reg="breviflora">breviflora</tp:taxon-name-part></tp:taxon-name></italic>. <italic><tp:taxon-name><tp:taxon-name-part taxon-name-part-type="genus" reg="Codonoboea">Codonoboea</tp:taxon-name-part> <tp:taxon-name-part taxon-name-part-type="species" reg="kenaboiensis">kenaboiensis</tp:taxon-name-part></tp:taxon-name></italic> has craspedodromus lateral veins (the veins run directly from midrib to the margin) whereas in <italic><tp:taxon-name><tp:taxon-name-part taxon-name-part-type="genus" reg="Codonoboea">C.</tp:taxon-name-part> <tp:taxon-name-part taxon-name-part-type="species" reg="breviflora">breviflora</tp:taxon-name-part></tp:taxon-name></italic> the veins branch before reaching the margin. In addition, the single campanulate flower of <italic><tp:taxon-name><tp:taxon-name-part taxon-name-part-type="genus" reg="Codonoboea">C.</tp:taxon-name-part> <tp:taxon-name-part taxon-name-part-type="species" reg="breviflora">breviflora</tp:taxon-name-part></tp:taxon-name></italic> instantly differentiates it from <italic><tp:taxon-name><tp:taxon-name-part taxon-name-part-type="genus" reg="Codonoboea">C.</tp:taxon-name-part> <tp:taxon-name-part taxon-name-part-type="species" reg="kenaboiensis">kenaboiensis</tp:taxon-name-part></tp:taxon-name></italic>.</p><fig id="F4" position="float" orientation="portrait"><object-id xmlns:xlink="http://www.w3.org/1999/xlink" content-type="doi" xlink:type="simple">10.3897/phytokeys.165.56955.figure3</object-id><object-id xmlns:xlink="http://www.w3.org/1999/xlink" content-type="arpha" xlink:type="simple">C7D3EBB1-BD7A-51EA-BC9D-87EFE8B2EEBF</object-id><label>Figure 3.</label><caption><p><bold>A, B</bold><italic><tp:taxon-name><tp:taxon-name-part taxon-name-part-type="genus" reg="Codonoboea">Codonoboea</tp:taxon-name-part> <tp:taxon-name-part taxon-name-part-type="species" reg="rheophytica">rheophytica</tp:taxon-name-part></tp:taxon-name></italic><bold>C, D</bold><italic><tp:taxon-name><tp:taxon-name-part taxon-name-part-type="genus" reg="Codonoboea">Codonoboea</tp:taxon-name-part> <tp:taxon-name-part taxon-name-part-type="species" reg="densifolia">densifolia</tp:taxon-name-part></tp:taxon-name></italic><bold>E, F</bold><italic><tp:taxon-name><tp:taxon-name-part taxon-name-part-type="genus" reg="Codonoboea">Codonoboea</tp:taxon-name-part> <tp:taxon-name-part taxon-name-part-type="species" reg="salicina">salicina</tp:taxon-name-part></tp:taxon-name></italic><bold>G, H</bold><italic><tp:taxon-name><tp:taxon-name-part taxon-name-part-type="genus" reg="Codonoboea">Codonoboea</tp:taxon-name-part> <tp:taxon-name-part taxon-name-part-type="species" reg="breviflora">breviflora</tp:taxon-name-part></tp:taxon-name></italic><bold>I</bold> ck = <italic><tp:taxon-name><tp:taxon-name-part taxon-name-part-type="genus" reg="Codonoboea">Codonoboea</tp:taxon-name-part> <tp:taxon-name-part taxon-name-part-type="species" reg="kenaboiensis">kenaboiensis</tp:taxon-name-part></tp:taxon-name></italic>, cb = <italic><tp:taxon-name><tp:taxon-name-part taxon-name-part-type="genus" reg="Codonoboea">Codonoboea</tp:taxon-name-part> <tp:taxon-name-part taxon-name-part-type="species" reg="breviflora">breviflora</tp:taxon-name-part></tp:taxon-name></italic>.</p></caption><graphic xmlns:xlink="http://www.w3.org/1999/xlink" xlink:href="phytokeys-165-051-g004.jpg" position="float" orientation="portrait" xlink:type="simple" id="oo_468467.jpg"><uri content-type="original_file" xlink:type="simple">https://binary.pensoft.net/fig/468467</uri></graphic></fig><p>Both <italic><tp:taxon-name><tp:taxon-name-part taxon-name-part-type="genus" reg="Codonoboea">C.</tp:taxon-name-part> <tp:taxon-name-part taxon-name-part-type="species" reg="kenaboiensis">kenaboiensis</tp:taxon-name-part></tp:taxon-name></italic> and <italic><tp:taxon-name><tp:taxon-name-part taxon-name-part-type="genus" reg="Codonoboea">C.</tp:taxon-name-part> <tp:taxon-name-part taxon-name-part-type="species" reg="breviflora">breviflora</tp:taxon-name-part></tp:taxon-name></italic> grow at Sungai Kenaboi, but based on observations they occupy different sections of the flood zone. <italic><tp:taxon-name><tp:taxon-name-part taxon-name-part-type="genus" reg="Codonoboea">Codonoboea</tp:taxon-name-part> <tp:taxon-name-part taxon-name-part-type="species" reg="kenaboiensis">kenaboiensis</tp:taxon-name-part></tp:taxon-name></italic> resides on the lower levels of the river banks that are less than 1.5 m above the normal water level whereas <italic><tp:taxon-name><tp:taxon-name-part taxon-name-part-type="genus" reg="Codonoboea">C.</tp:taxon-name-part> <tp:taxon-name-part taxon-name-part-type="species" reg="breviflora">breviflora</tp:taxon-name-part></tp:taxon-name></italic> is found at slightly higher levels more than 2 m above the water level. The higher ground is less affected by floods and supports a denser vegetation compare to the site of <italic><tp:taxon-name><tp:taxon-name-part taxon-name-part-type="genus" reg="Codonoboea">C.</tp:taxon-name-part> <tp:taxon-name-part taxon-name-part-type="species" reg="kenaboiensis">kenaboiensis</tp:taxon-name-part></tp:taxon-name></italic>.</p></tp:treatment-sec><ref-list><ref id="B10"><mixed-citation xmlns:xlink="http://www.w3.org/1999/xlink" xlink:type="simple"><person-group><name name-style="western"><surname>Tang</surname><given-names>KHD</given-names></name></person-group> (<year>2019</year>) <article-title>Climate change in Malaysia: Trends, contributors, impacts, mitigation and adaptations.</article-title><source>The Science of the Total Environment</source><volume>650</volume>: <fpage>1858</fpage>–<lpage>1871</lpage>. <ext-link xlink:type="simple" ext-link-type="doi" xlink:href="10.1016/j.scitotenv.2018.09.316">https://doi.org/10.1016/j.scitotenv.2018.09.316</ext-link></mixed-citation></ref><ref id="B9"><mixed-citation xmlns:xlink="http://www.w3.org/1999/xlink" xlink:type="simple"><institution xlink:type="simple">IUCN Standards and Petitions Committee</institution> (<year>2019</year>) Guidelines for Using the IUCN Red List Categories and Criteria. Version 14. Prepared by Standards and Petitions Committee. <ext-link xlink:type="simple" ext-link-type="uri" xlink:href="http://www.iucnredlist.org/documents/RedListGuidelines.pdf">http://www.iucnredlist.org/documents/RedListGuidelines.pdf</ext-link></mixed-citation></ref><ref id="B8"><mixed-citation xmlns:xlink="http://www.w3.org/1999/xlink" xlink:type="simple"><person-group><name name-style="western"><surname>Ridley</surname><given-names>HN</given-names></name></person-group> (<year>1923</year>) <article-title><tp:taxon-name><tp:taxon-name-part taxon-name-part-type="family">Gesneriaceae</tp:taxon-name-part></tp:taxon-name>.</article-title><source>Flora Malay Peninsula</source><volume>2</volume>: <fpage>495</fpage>–<lpage>547</lpage>. <ext-link xlink:type="simple" ext-link-type="doi" xlink:href="10.2307/4115416">https://doi.org/10.2307/4115416</ext-link></mixed-citation></ref><ref id="B5"><mixed-citation xmlns:xlink="http://www.w3.org/1999/xlink" xlink:type="simple"><person-group><name name-style="western"><surname>Lim</surname><given-names>CL</given-names></name><name name-style="western"><surname>Kiew</surname><given-names>R</given-names></name></person-group> (<year>2014</year>) <article-title><italic><tp:taxon-name><tp:taxon-name-part taxon-name-part-type="genus">Codonoboea</tp:taxon-name-part></tp:taxon-name></italic> (<tp:taxon-name><tp:taxon-name-part taxon-name-part-type="family">Gesneriaceae</tp:taxon-name-part></tp:taxon-name>) sections in Peninsular Malaysia.</article-title><source>Reinwardtia</source><volume>14</volume>(<issue>1</issue>): <fpage>13</fpage>–<lpage>17</lpage>. <ext-link xlink:type="simple" ext-link-type="doi" xlink:href="10.14203/reinwardtia.v14i1.388">https://doi.org/10.14203/reinwardtia.v14i1.388</ext-link></mixed-citation></ref><ref id="B3"><mixed-citation xmlns:xlink="http://www.w3.org/1999/xlink" xlink:type="simple"><person-group><name name-style="western"><surname>Kiew</surname><given-names>R</given-names></name><name name-style="western"><surname>Lim</surname><given-names>CL</given-names></name></person-group> (<year>2019</year>) <article-title><italic><tp:taxon-name><tp:taxon-name-part taxon-name-part-type="genus">Codonoboea</tp:taxon-name-part></tp:taxon-name></italic> (<tp:taxon-name><tp:taxon-name-part taxon-name-part-type="family">Gesneriaceae</tp:taxon-name-part></tp:taxon-name>) in Terengganu, Peninsular Malaysia, including three new species.</article-title><source>PhytoKeys</source><volume>131</volume>: <fpage>1</fpage>–<lpage>26</lpage>. <ext-link xlink:type="simple" ext-link-type="doi" xlink:href="10.3897/phytokeys.131.35944">https://doi.org/10.3897/phytokeys.131.35944</ext-link></mixed-citation></ref><ref id="B1"><mixed-citation xmlns:xlink="http://www.w3.org/1999/xlink" xlink:type="simple"><person-group><name name-style="western"><surname>Kiew</surname><given-names>R</given-names></name></person-group> (<year>1987</year>) <article-title>The herbaceous flora of Ulu Endau, Johore-Pahang, Malaysia, including taxonomic notes and descriptions of new species.</article-title><source>Malayan Nature Journal</source><volume>41</volume>: <fpage>201</fpage>–<lpage>234</lpage>.</mixed-citation></ref></ref-list></tp:taxon-treatment>
