# Supplementary material for: Two new species of Codonoboea (Gesneriaceae) from Kenaboi State Park, Peninsular Malaysia
Source: PhytoKeys. 2020 Oct 28;165:51–62. doi: 10.3897/phytokeys.165.56955 (PMC7642153; doi:10.3897/phytokeys.165.56955)
Supplement: XML Treatment for Codonoboea ruthiae [file phytokeys.165.56955-treatment2.xml]

<!DOCTYPE tp:taxon-treatment
  PUBLIC "-//TaxonX//DTD Taxonomic Treatment Publishing DTD v0 20100105//EN" "tax-treatment-NSO.dtd">
<tp:taxon-treatment xmlns:tp="http://www.plazi.org/taxpub"><tp:treatment-meta><kwd-group><label>Taxon classification</label><kwd><named-content xmlns:xlink="http://www.w3.org/1999/xlink" content-type="kingdom">Plantae</named-content></kwd><kwd><named-content xmlns:xlink="http://www.w3.org/1999/xlink" content-type="order"> Lamiales</named-content></kwd><kwd><named-content xmlns:xlink="http://www.w3.org/1999/xlink" content-type="family">Gesneriaceae</named-content></kwd></kwd-group><mixed-citation publication-type="journal"><person-group><name><surname>Syahida-Emiza</surname><given-names>Suhaimi</given-names></name><name><surname>Sam</surname><given-names>Yen Yen</given-names></name><name><surname>Siti-Munirah</surname><given-names>Mat Yunoh</given-names></name></person-group><article-title>Two new species of <italic><tp:taxon-name><tp:taxon-name-part taxon-name-part-type="genus" reg="Codonoboea">Codonoboea</tp:taxon-name-part></tp:taxon-name></italic> (<tp:taxon-name><tp:taxon-name-part taxon-name-part-type="family">Gesneriaceae</tp:taxon-name-part></tp:taxon-name>) from Kenaboi State Park, Peninsular Malaysia</article-title><source>PhytoKeys</source><day>28</day><month>10</month><year>2020</year><volume>165</volume><fpage>51</fpage><lpage>62</lpage><pub-id pub-id-type="doi">10.3897/phytokeys.165.56955</pub-id></mixed-citation></tp:treatment-meta><tp:nomenclature><tp:taxon-name><object-id xmlns:xlink="http://www.w3.org/1999/xlink" content-type="arpha" xlink:type="simple">CFF9D77A-E5D6-5585-8148-864BEDCDA003</object-id>
            <tp:taxon-name-part taxon-name-part-type="genus" reg="Codonoboea">Codonoboea</tp:taxon-name-part>
            <tp:taxon-name-part taxon-name-part-type="species" reg="ruthiae">ruthiae</tp:taxon-name-part>
            <object-id xmlns:xlink="http://www.w3.org/1999/xlink" content-type="ipni" xlink:type="simple">urn:lsid:ipni.org:names:77212568-1</object-id>
          </tp:taxon-name><tp:taxon-authority>Syahida-Emiza, Y.Y.Sam &amp; Siti-Munirah</tp:taxon-authority><tp:taxon-status xmlns:xlink="http://www.w3.org/1999/xlink" xlink:type="simple">sp. nov.</tp:taxon-status><xref ref-type="fig" rid="F5">Figs 4</xref><xref ref-type="fig" rid="F6">, 5</xref><xref ref-type="fig" rid="F1">, Map 1</xref></tp:nomenclature><tp:treatment-sec sec-type="diagnosis" id="SECID0ECQAE"><title>Diagnosis.</title><p>Amongst species in <tp:taxon-name><tp:taxon-name-part taxon-name-part-type="genus" reg="Codonoboea">Codonoboea</tp:taxon-name-part> <tp:taxon-name-part taxon-name-part-type="infraspecific-rank">sect.</tp:taxon-name-part> <tp:taxon-name-part taxon-name-part-type="section" reg="Didymanthus">Didymanthus</tp:taxon-name-part></tp:taxon-name>, <italic><tp:taxon-name><tp:taxon-name-part taxon-name-part-type="genus" reg="Codonoboea">Codonoboea</tp:taxon-name-part> <tp:taxon-name-part taxon-name-part-type="species" reg="ruthiae">ruthiae</tp:taxon-name-part></tp:taxon-name></italic> is most similar to <italic><tp:taxon-name><tp:taxon-name-part taxon-name-part-type="genus" reg="Codonoboea">C.</tp:taxon-name-part> <tp:taxon-name-part taxon-name-part-type="species" reg="ramosa">ramosa</tp:taxon-name-part></tp:taxon-name></italic> (Ridl.) Kiew, but can be distinguished by having a larger lamina (9.5–15.5 × 3.5–6.2 cm vs 5.1–7.6 × c. 3.8 cm) with more lateral veins (10–12 vs <italic>c.</italic> 7 pairs); the inflorescences in <italic><tp:taxon-name><tp:taxon-name-part taxon-name-part-type="genus" reg="Codonoboea">C.</tp:taxon-name-part> <tp:taxon-name-part taxon-name-part-type="species" reg="ruthiae">ruthiae</tp:taxon-name-part></tp:taxon-name></italic> consists of 5–6 flowers (only 2 in <italic><tp:taxon-name><tp:taxon-name-part taxon-name-part-type="genus" reg="Codonoboea">C.</tp:taxon-name-part> <tp:taxon-name-part taxon-name-part-type="species" reg="ramosa">ramosa</tp:taxon-name-part></tp:taxon-name></italic>) with larger flowers (corolla tube 1.7–1.9 cm long vs c. 1.3 cm long) and flower colour (maroon vs greenish yellow)</p><fig id="F5" position="float" orientation="portrait"><object-id xmlns:xlink="http://www.w3.org/1999/xlink" content-type="doi" xlink:type="simple">10.3897/phytokeys.165.56955.figure4</object-id><object-id xmlns:xlink="http://www.w3.org/1999/xlink" content-type="arpha" xlink:type="simple">E60A81CA-0821-5604-A896-0463A6E2034F</object-id><label>Figure 4.</label><caption><p>Illustration of <italic><tp:taxon-name><tp:taxon-name-part taxon-name-part-type="genus" reg="Codonoboea">Codonoboea</tp:taxon-name-part> <tp:taxon-name-part taxon-name-part-type="species" reg="ruthiae">ruthiae</tp:taxon-name-part></tp:taxon-name></italic> Syahida-Emiza, Y.Y.Sam &amp; Siti-Munirah, sp. nov. <bold>A</bold> habit <bold>B</bold> inflorescence <bold>C</bold> calyx <bold>D</bold> flower opened to show position of stamens <bold>E</bold> pistil <bold>F</bold> anthers <bold>G</bold> stigma <bold>H</bold> bract <bold>I</bold> fruit (All from <italic>FRI 86960</italic>, drawn by Mohamad Aidil Noordin).</p></caption><graphic xmlns:xlink="http://www.w3.org/1999/xlink" xlink:href="phytokeys-165-051-g005.jpg" position="float" orientation="portrait" xlink:type="simple" id="oo_468468.jpg"><uri content-type="original_file" xlink:type="simple">https://binary.pensoft.net/fig/468468</uri></graphic></fig></tp:treatment-sec><tp:treatment-sec sec-type="material" id="SECID0EPTAE"><title>Type.</title><p>Peninsular Malaysia. Negeri Sembilan: Jelebu, Kenaboi Forest Reserve, <named-content xmlns:xlink="http://www.w3.org/1999/xlink" content-type="dwc:verbatimCoordinates" xlink:type="simple"><named-content content-type="geo-json" specific-use="{&#34;type&#34;:&#34;Point&#34;,&#34;coordinates&#34;:[101.972194,3.180167]}" id="NCID0EYTAE" xlink:type="simple">3°10'48.6"N, 101°58'19.9"E</named-content></named-content>, 30 October 2017, Syahida Emiza, S., Sam, Y.Y., Yap, J.W., Angan, A. &amp; Markandan, M. FRI 86960 (holotype: KEP)</p><fig id="F6" position="float" orientation="portrait"><object-id xmlns:xlink="http://www.w3.org/1999/xlink" content-type="doi" xlink:type="simple">10.3897/phytokeys.165.56955.figure5</object-id><object-id xmlns:xlink="http://www.w3.org/1999/xlink" content-type="arpha" xlink:type="simple">7A638362-A0F3-5868-9507-8D3E972A1582</object-id><label>Figure 5.</label><caption><p><italic><tp:taxon-name><tp:taxon-name-part taxon-name-part-type="genus" reg="Codonoboea">Codonoboea</tp:taxon-name-part> <tp:taxon-name-part taxon-name-part-type="species" reg="ruthiae">ruthiae</tp:taxon-name-part></tp:taxon-name></italic> Syahida-Emiza, Y.Y. Sam &amp; Siti-Munirah. <bold>A</bold> habitat <bold>B</bold> habit <bold>C</bold> inflorescence with flower and pistil (corolla fallen) <bold>D</bold> flowers from front view <bold>E</bold> flower and fruits <bold>F</bold> longitudinal section of flower <bold>G</bold> capsule.</p></caption><graphic xmlns:xlink="http://www.w3.org/1999/xlink" xlink:href="phytokeys-165-051-g006.jpg" position="float" orientation="portrait" xlink:type="simple" id="oo_468469.jpg"><uri content-type="original_file" xlink:type="simple">https://binary.pensoft.net/fig/468469</uri></graphic></fig></tp:treatment-sec><tp:treatment-sec sec-type="description" id="SECID0EDVAE"><title>Description.</title><p>Erect, perennial herb, 20–50 cm tall. <bold><italic>Stems</italic></bold> slender-branched, 3–4 mm diameter, semi-woody at base. <bold><italic>Leaves</italic></bold> decussate, pairs spaced up to 4.5 cm apart, very unequal; petioles slender, grooved above, pale green, puberulous to glabrescent; smaller leaves less than half the size of larger leaves, petioles 0.5–1.5 cm, <italic>c.</italic> 0.1 cm diameter, laminas 5.5–7.5 × 1.5–3 cm; larger leaf with petioles 1.0–3.2 cm long, <italic>c.</italic> 0.1 cm diameter, laminas lanceolate to ovate, 9.5–15.5 × 3.5–6.2 cm, asymmetric, thinly coriaceous, mid-green above, glabrous, pale green beneath, sparsely puberulous to glabrescent, base oblique, apex acute, margin serrulate, sparsely puberulous; midrib and lateral veins raised on both surfaces, sparsely puberulous to glabrescent, lateral veins 10–12 pairs, alternately arranged, intercostal veins reticulate, slightly prominent. <bold><italic>Inflorescences</italic></bold> at upper most leaf axils, erect, pair-flowered cyme twice branched with 5–6 flowers; indumentum of floral parts a combination of glandular and simple hairs, simple hairs 0.75–1 mm long; peduncle 4–5 cm, reddish green, densely hairy; bracts and bracteoles lanceolate, bracts <italic>c.</italic> 3.2 × 0.7 mm, bracteoles <italic>c.</italic> 2.5 × 0.5 mm. <bold><italic>Flowers</italic></bold>: pedicels 2–10 mm long, greenish maroon, densely hairy; calyx mid-green, densely hairy, 5-lobed, calyx lobes three quarters of the calyx length, lobes narrowly acute, 2.1–2.5 × 0.4–0.5 mm, apex slightly blunt; corolla trumpet-shaped, 20–24 mm long, base narrow, 1–1.5 mm wide, dilating to 7–8 mm wide at mouth, tube 17–19 mm long, veins conspicuous, outside pale maroon, sparsely hairy and hirsute, inside with deep maroon streaks, throat with two yellow nectar guides, veins conspicuous, pubescent from base up to stamens attach, upper lobes nearly rounded, <italic>c.</italic> 4 × 5 mm, slightly reflexed, side lobes rounded <italic>c.</italic> 5 × 5 mm, lower lobe near transverse elliptic, <italic>c.</italic> 5 × 7 mm; stamens 2; filaments slender, <italic>c.</italic> 5.3 mm long, glabrous, slightly curved upward, attached to corolla tube at <italic>c.</italic> 7 mm from base, anthers reniform, small, <italic>c.</italic> 2 mm long, 0.6 mm wide, white, dorsifixed, fused face-to-face; nectary annular, <italic>c.</italic> 1.3 mm tall, rim undulate, glabrous; pistil whitish-cream, <italic>c.</italic> 13 mm long, ovary 7–8 × c. 0.6 mm, glabrous; style 5–6 mm long, white, sparsely hirsute; stigma peltate, <italic>c.</italic> 0.8 mm across, papillose. <bold><italic>Capsules</italic></bold> cylindrical, very slender, 25–40 mm long, 1–1.5 mm wide, maroon-green, densely hairy, splitting adaxially when mature; calyx persistent. <bold><italic>Seeds</italic></bold> elliptic-oblong, <italic>c.</italic> 0.3 mm × 0.25 mm.</p></tp:treatment-sec><tp:treatment-sec sec-type="material" id="SECID0EXWAE"><title>Other specimens examined.</title><p>Peninsular Malaysia. Selangor: Hulu Langat, Sungai Lalang Forest Reserve, Compartment 42, 29 June 2004, Sam Y.Y. et al. FRI 47248 (KEP), Compartment 43, 13 February 2019, Sam Y.Y. et al. FRI 69261 (KEP, K, L, SAN, SAR, SING).</p></tp:treatment-sec><tp:treatment-sec sec-type="distribution" id="SECID0E3WAE"><title>Distribution.</title><p>Peninsular Malaysia, recorded in Negeri Sembilan and Selangor.</p></tp:treatment-sec><tp:treatment-sec sec-type="ecology" id="SECID0EBXAE"><title>Ecology.</title><p>In lowland dipterocarp forest, on forest floor, hill side or slope near shaded small stream at 130–335 m altitude. Flowering in February, June and October.</p></tp:treatment-sec><tp:treatment-sec sec-type="etymology" id="SECID0EGXAE"><title>Etymology.</title><p>Named after Dr. Ruth Kiew, a prominent botanist, plant taxonomist and conservationist. She is well known for her work on herbaceous plants such as begonias and gesneriads, and also limestone and montane flora.</p></tp:treatment-sec><tp:treatment-sec sec-type="conservation status" id="SECID0ELXAE"><title>Conservation status.</title><p>Least Concern (<abbrev xmlns:xlink="http://www.w3.org/1999/xlink" id="ABBRID0ERXAE" xlink:type="simple">LC</abbrev>). <italic><tp:taxon-name><tp:taxon-name-part taxon-name-part-type="genus" reg="Codonoboea">Codonoboea</tp:taxon-name-part> <tp:taxon-name-part taxon-name-part-type="species" reg="ruthiae">ruthiae</tp:taxon-name-part></tp:taxon-name></italic> is well protected within the Protected Area Network. Its existence in Kenaboi State Park and also at the water catchment forest in Sungai Lalang Forest Reserve, Selangor, which is categorised as a Protection Forest, is legally secured under the National Forestry Act 1984 (<xref ref-type="bibr" rid="B6">Ministry of Water, Land and Natural Resources 2019</xref>). Furthermore, no threat to the species population has been identified.</p></tp:treatment-sec><tp:treatment-sec sec-type="discussion" id="SECID0EDYAE"><title>Discussion.</title><p><italic><tp:taxon-name><tp:taxon-name-part taxon-name-part-type="genus" reg="Codonoboea">Codonoboea</tp:taxon-name-part> <tp:taxon-name-part taxon-name-part-type="species" reg="ruthiae">ruthiae</tp:taxon-name-part></tp:taxon-name></italic> belongs to <tp:taxon-name><tp:taxon-name-part taxon-name-part-type="genus" reg="Codonoboea">Codonoboea</tp:taxon-name-part> <tp:taxon-name-part taxon-name-part-type="infraspecific-rank">sect.</tp:taxon-name-part> <tp:taxon-name-part taxon-name-part-type="section" reg="Didymanthus">Didymanthus</tp:taxon-name-part></tp:taxon-name> (<xref ref-type="bibr" rid="B5">Lim and Kiew 2014</xref>) characterised by opposite and well-spaced petiolate leaves. It closely resembles <italic><tp:taxon-name><tp:taxon-name-part taxon-name-part-type="genus" reg="Codonoboea">C.</tp:taxon-name-part> <tp:taxon-name-part taxon-name-part-type="species" reg="ramosa">ramosa</tp:taxon-name-part></tp:taxon-name></italic> in its slender-branched stem, distant pairs of leaves, one of each pair much smaller, oblique lamina base and trumpet-shaped flowers (<xref ref-type="bibr" rid="B8">Ridley 1923</xref>). However, <italic><tp:taxon-name><tp:taxon-name-part taxon-name-part-type="genus" reg="Codonoboea">C.</tp:taxon-name-part> <tp:taxon-name-part taxon-name-part-type="species" reg="ruthiae">ruthiae</tp:taxon-name-part></tp:taxon-name></italic> can be distinguished from <italic><tp:taxon-name><tp:taxon-name-part taxon-name-part-type="genus" reg="Codonoboea">C.</tp:taxon-name-part> <tp:taxon-name-part taxon-name-part-type="species" reg="ramosa">ramosa</tp:taxon-name-part></tp:taxon-name></italic> by a combination of characters shown in Table <xref ref-type="table" rid="T1">1</xref>.</p><table-wrap id="T1" position="float" orientation="portrait"><label>Table 1.</label><caption><p>Differences between <italic><tp:taxon-name><tp:taxon-name-part taxon-name-part-type="genus" reg="Codonoboea">Codonoboea</tp:taxon-name-part> <tp:taxon-name-part taxon-name-part-type="species" reg="ruthiae">ruthiae</tp:taxon-name-part></tp:taxon-name></italic> and <italic><tp:taxon-name><tp:taxon-name-part taxon-name-part-type="genus" reg="Codonoboea">C.</tp:taxon-name-part> <tp:taxon-name-part taxon-name-part-type="species" reg="ramosa">ramosa</tp:taxon-name-part></tp:taxon-name></italic>.</p></caption><table id="TID0EHRAE" rules="all"><tbody><tr><th rowspan="1" colspan="1">Character</th><th rowspan="1" colspan="1">
                    <italic><tp:taxon-name><tp:taxon-name-part taxon-name-part-type="genus" reg="Codonoboea">Codonoboea</tp:taxon-name-part> <tp:taxon-name-part taxon-name-part-type="species" reg="ruthiae">ruthiae</tp:taxon-name-part></tp:taxon-name></italic>
                  </th><th rowspan="1" colspan="1">
                    <italic><tp:taxon-name><tp:taxon-name-part taxon-name-part-type="genus" reg="Codonoboea">Codonoboea</tp:taxon-name-part> <tp:taxon-name-part taxon-name-part-type="species" reg="ramosa">ramosa</tp:taxon-name-part></tp:taxon-name></italic>
                  </th></tr><tr><td rowspan="1" colspan="1">Lamina size of larger leaf (cm)</td><td rowspan="1" colspan="1">9.5–15.5 × 3.5–6.2</td><td rowspan="1" colspan="1">5.1–7.6 × c. 3.8</td></tr><tr><td rowspan="1" colspan="1">Lateral veins (pairs)</td><td rowspan="1" colspan="1">10–12</td><td rowspan="1" colspan="1"><italic>c.</italic> 7</td></tr><tr><td rowspan="1" colspan="1">Peduncle (cm)</td><td rowspan="1" colspan="1">4–5</td><td rowspan="1" colspan="1">2.5–3.2</td></tr><tr><td rowspan="1" colspan="1">Number of flowers</td><td rowspan="1" colspan="1">5–6</td><td rowspan="1" colspan="1">2</td></tr><tr><td rowspan="1" colspan="1">Flower colour</td><td rowspan="1" colspan="1">Maroon</td><td rowspan="1" colspan="1">Greenish yellow</td></tr><tr><td rowspan="1" colspan="1">Corolla tube (cm)</td><td rowspan="1" colspan="1">1.7–1.9</td><td rowspan="1" colspan="1"><italic>c.</italic> 1.3</td></tr></tbody></table></table-wrap></tp:treatment-sec><tp:treatment-sec><!--Section generated to contain objects referenced in tp:taxon-treatment.--><fig id="F1" position="float" orientation="portrait"><object-id xmlns:xlink="http://www.w3.org/1999/xlink" content-type="doi" xlink:type="simple">10.3897/phytokeys.165.56955.map1</object-id><object-id xmlns:xlink="http://www.w3.org/1999/xlink" content-type="arpha" xlink:type="simple">37F4250F-E7FA-56F4-B6F5-25D3DAC26D24</object-id><label>Map 1.</label><caption><p>Distribution of <italic><tp:taxon-name><tp:taxon-name-part taxon-name-part-type="genus" reg="Codonoboea">Codonoboea</tp:taxon-name-part> <tp:taxon-name-part taxon-name-part-type="species" reg="kenaboiensis">kenaboiensis</tp:taxon-name-part></tp:taxon-name></italic> (circle) and <italic><tp:taxon-name><tp:taxon-name-part taxon-name-part-type="genus" reg="Codonoboea">Codonoboea</tp:taxon-name-part> <tp:taxon-name-part taxon-name-part-type="species" reg="ruthiae">ruthiae</tp:taxon-name-part></tp:taxon-name></italic> (triangle) in Peninsular Malaysia.</p></caption><graphic xmlns:xlink="http://www.w3.org/1999/xlink" xlink:href="phytokeys-165-051-g003.jpg" position="float" orientation="portrait" xlink:type="simple" id="oo_468466.jpg"><uri content-type="original_file" xlink:type="simple">https://binary.pensoft.net/fig/468466</uri></graphic></fig></tp:treatment-sec><ref-list><ref id="B6"><mixed-citation xmlns:xlink="http://www.w3.org/1999/xlink" xlink:type="simple"><institution xlink:type="simple">Ministry of Water Land and Natural Resources</institution> (<year>2019</year>) <source>A Master List of Protected Areas in Malaysia – A Tool for National Biodiversity Conservation Management and Planning.</source><publisher-name>Ministry of Water</publisher-name>, <publisher-loc>Land and Natural Resources, Putrajaya</publisher-loc>, <size units="page">141 pp</size>.</mixed-citation></ref><ref id="B5"><mixed-citation xmlns:xlink="http://www.w3.org/1999/xlink" xlink:type="simple"><person-group><name name-style="western"><surname>Lim</surname><given-names>CL</given-names></name><name name-style="western"><surname>Kiew</surname><given-names>R</given-names></name></person-group> (<year>2014</year>) <article-title><italic><tp:taxon-name><tp:taxon-name-part taxon-name-part-type="genus">Codonoboea</tp:taxon-name-part></tp:taxon-name></italic> (<tp:taxon-name><tp:taxon-name-part taxon-name-part-type="family">Gesneriaceae</tp:taxon-name-part></tp:taxon-name>) sections in Peninsular Malaysia.</article-title><source>Reinwardtia</source><volume>14</volume>(<issue>1</issue>): <fpage>13</fpage>–<lpage>17</lpage>. <ext-link xlink:type="simple" ext-link-type="doi" xlink:href="10.14203/reinwardtia.v14i1.388">https://doi.org/10.14203/reinwardtia.v14i1.388</ext-link></mixed-citation></ref><ref id="B8"><mixed-citation xmlns:xlink="http://www.w3.org/1999/xlink" xlink:type="simple"><person-group><name name-style="western"><surname>Ridley</surname><given-names>HN</given-names></name></person-group> (<year>1923</year>) <article-title><tp:taxon-name><tp:taxon-name-part taxon-name-part-type="family">Gesneriaceae</tp:taxon-name-part></tp:taxon-name>.</article-title><source>Flora Malay Peninsula</source><volume>2</volume>: <fpage>495</fpage>–<lpage>547</lpage>. <ext-link xlink:type="simple" ext-link-type="doi" xlink:href="10.2307/4115416">https://doi.org/10.2307/4115416</ext-link></mixed-citation></ref></ref-list></tp:taxon-treatment>
